# Supplementary material for: Volatile profiling as a potential biochemical marker for validation of gamma irradiation derived putative mutants in polyembryonic genotypes of mango (Mangifera indica L.)
Source: Front Plant Sci. 2023 Sep 1;14:1168947. doi: 10.3389/fpls.2023.1168947 (PMC10503045; doi:10.3389/fpls.2023.1168947)
Supplement: Supplementary file 4 [file Table_4.xlsx]

## Sheet: Supplementary Table S2
Supplementary Table S2: Genetic distance for cluster analysis
	NMP1	NMP2	NC1	NC2	NC3	NM1	NM2	NM3	NM4	NM5	NM6
NMP1	0	2.73	1.18	1.42	1.87	9.82	9.62	7.4	7.98	7.55	7.13
NMP2	2.73	0	2.29	1.54	2.27	9.28	9.24	7.04	7.74	7.72	6.54
NC1	1.18	2.29	0	0.97	1.41	9.76	9.46	7.28	8.16	7.68	6.83
NC2	1.42	1.54	0.97	0	1.31	9.51	9.45	7.24	7.9	7.54	6.7
NC3	1.87	2.27	1.41	1.31	0	9.62	9.77	7.57	8.11	7.59	6.84
NM1	9.82	9.28	9.76	9.51	9.62	0	9.47	7.93	10.84	10.81	9.38
NM2	9.62	9.24	9.46	9.45	9.77	9.47	0	7.29	11	10.63	9.24
NM3	7.4	7.04	7.28	7.24	7.57	7.93	7.29	0	9.19	8.9	7.41
NM4	7.98	7.74	8.16	7.9	8.11	10.84	11	9.19	0	6.25	8.89
NM5	7.55	7.72	7.68	7.54	7.59	10.81	10.63	8.9	6.25	0	8
NM6	7.13	6.54	6.83	6.7	6.84	9.38	9.24	7.41	8.89	8	0

## Sheet: Supplementary Table S3
Supplementary Table S3. Correlation matrix based on Pearson correlation coefficients (p<0.05)

## Sheet: Supplementary Table S4
Supplementary Table S4. Eigenvalues

## Sheet: Supplementary Table S5
Supplementary Table S5. Loading matrix and correlations between variables and factors
